# Supplementary material for: A VEGFB-Based Peptidomimetic Inhibits VEGFR2-Mediated PI3K/Akt/mTOR and PLCγ/ERK Signaling and Elicits Apoptotic, Antiangiogenic, and Antitumor Activities
Source: Pharmaceuticals (Basel). 2023 Jun 20;16(6):906. doi: 10.3390/ph16060906 (PMC10305181; doi:10.3390/ph16060906)
Supplement: Supplementary file 1 [file pharmaceuticals-16-00906-s001.zip]

Archive with 1 entries (1 files):
- pharmaceuticals-2414566-supplementary.pdf
